# Supplementary material for: Emerging Pathways to Non-Invasive Diagnosis in Endometriosis: Integrating Machine Learning, Deep Learning and Multi-Omics Biomarkers
Source: Diagnostics (Basel). 2026 Jun 12;16(12):1823. doi: 10.3390/diagnostics16121823 (PMC13298153; doi:10.3390/diagnostics16121823)
Supplement: Supplementary file 1 [file diagnostics-16-01823-s001.zip]

Archive with 1 entries (1 files):
- diagnostics-4295259-supplementary.pdf
